# Supplementary material for: A Label-Free Electrochemical Aptamer Sensor for Sensitive Detection of Cardiac Troponin I Based on AuNPs/PB/PS/GCE
Source: Nanomaterials (Basel). 2024 Sep 30;14(19):1579. doi: 10.3390/nano14191579 (PMC11477680; doi:10.3390/nano14191579)
Supplement: Supplementary file 1 [file nanomaterials-14-01579-s001.zip]

Archive with 1 entries (1 files):
- nanomaterials-3219516-supplementary.pdf
